# Supplementary material for: Tragacanth Gum Hydrogel-Derived Trimetallic Nanoparticles Supported on Porous Carbon Catalyst for Urea Electrooxidation
Source: Gels. 2022 May 9;8(5):292. doi: 10.3390/gels8050292 (PMC9141339; doi:10.3390/gels8050292)
Supplement: Supplementary file 1 [file gels-08-00292-s001.zip]

Archive with 1 entries (1 files):
- gels-1694008-SI.pdf
